# Supplementary material for: Sortilin Expression Levels and Peripheral Immunity: A Potential Biomarker for Segregation between Parkinson’s Disease Patients and Healthy Controls
Source: Int J Mol Sci. 2024 Feb 1;25(3):1791. doi: 10.3390/ijms25031791 (PMC10855941; doi:10.3390/ijms25031791)
Supplement: Supplementary file 1 [file ijms-25-01791-s001.zip]

Archive with 1 entries (1 files):
- ijms-2791123-supplementary.pdf
